# Supplementary material for: Abnormal Paraplegin Expression in Swollen Neurites, τ- and α-Synuclein Pathology in a Case of Hereditary Spastic Paraplegia SPG7 with an Ala510Val Mutation
Source: Int J Mol Sci. 2015 Oct 21;16(10):25050–66. doi: 10.3390/ijms161025050 (PMC4632789; doi:10.3390/ijms161025050)
Supplement: Supplementary file 1 [file ijms-16-25050-s001.zip]

Archive with 2 entries (2 files):
- ijms-101073-Tables S1 and S2.xls
- ijms-101073-supplementary.pdf
